# Supplementary material for: Encoding Versus Linear Use of Patient Characteristics in Chest X-Ray Foundation Models on MIMIC-CXR
Source: Diagnostics (Basel). 2026 Jun 29;16(13):2030. doi: 10.3390/diagnostics16132030 (PMC13359982; doi:10.3390/diagnostics16132030)
Supplement: Supplementary file 1 [file diagnostics-16-02030-s001.zip]

Archive with 1 entries (1 files):
- diagnostics-4312241-supplementary.pdf
